# Supplementary material for: Value of Cellular Components and Focal Dedifferentiation to Predict the Risk of Metastasis in a Benign-Appearing Extra-Meningeal Solitary Fibrous Tumor: An Original Series from a Tertiary Sarcoma Center
Source: Cancers (Basel). 2023 Feb 24;15(5):1441. doi: 10.3390/cancers15051441 (PMC10000949; doi:10.3390/cancers15051441)
Supplement: Supplementary file 1 [file cancers-15-01441-s001.zip]

Archive with 1 entries (1 files):
- cancers-2143039-supplementary.pdf
